# Supplementary material for: Unsupervised machine learning identifies biomarkers of disease progression in post-kala-azar dermal leishmaniasis in Sudan
Source: PLoS Negl Trop Dis. 2025 Mar 11;19(3):e0012924. doi: 10.1371/journal.pntd.0012924 (PMC11932480; doi:10.1371/journal.pntd.0012924)
Supplement: S1 Table — (XLSX) [file pntd.0012924.s002.xlsx]

## Sheet: S1_Table
Sample_ID	CLUSTER at k=8	Gender	age	PKDL Type/Characterisation	state of the disease	number of months with the disease	PKDL grade	VL_dur	VL_Drug	dist_Grade	dens_Grade	type	Date sample taken	Albumin g/L (Low:30;Upper:50)	Creatinine mg/dL (Low:0,2;Upper:1,4)	Potassium mmol/L (Low:3;Upper:5)	SGOT/AST U/L (Upper:<=40)	SGPT/ALT U/L (Upper:<=40)	Total Bilirubin mg/dL (Upper:<=1,2)	Basophils%	Eosinophils%	Haematocrit%	Haemoglobin g/dL (LowL:12;UpperL:17,5)	Lymphocytes%	Monocytes%	Neutrophil%	Platelets x103/µL (LowL:150;UpperL:500)	RBC x106/µL	White Blood Cell x106/µL (LowL:4; UpperL:10)	Granzyme B pg/mL	IFN-γ pg/mL	IL-1β pg/mL	IL-2 pg/mL	IL-4 pg/mL	IL-5 pg/mL	IL-10 pg/mL	IL-13 pg/mL	IL-17A pg/mL	IP10 pg/mL	PDL1 pg/mL	TNF-α pg/mL	IL-22 pg/mL	IL-23 pg/mL	TGF-β1 pg/mL
708000	1	Male	30	Papular	Stable	7	1	30	SSG alone	1	1	Papular	2018-06-28	38	1	4.1	47	90	0.6	0	2	45	15	31	9	57	217	5.4	4.3	166.166157053064	341.22930455707	15.0374016896327	12.1140480861271	0	0	38.8482243993977	3.548300360567	0.12547631124506	1946.71295442445	0	20.3521503415152	3.57329268040168	0.430730080402139	24937.4946773672
713000	1	Female	9	Maculopapular	Worsening	8	1	24	SSG alone	1	1	Maculopapular	2018-09-30	40.5	0.5	3.8	30	22	0.3	0	1	40	13.3	41	6	52	325	4.6	7.7	0	0	40.8704208393648	0	0	0	0	0	0	707.370201316998	0	1.301842257422	4.52914568979852	0	0
729000	1	Female	6	Maculopapular	Stable	27	2	20	SSG alone	2	2	Maculopapular	2018-11-28	44	0.3	4.3	38	37	0.4	0	1	39	13.2	54	4	41	167	4.9	7.8	0	0	0	0	0	0	0	5.23217743343868	0	0	0	0	2.5311060012809	0	0
731000	1	Female	10	Maculopapular	Stable	10	1	17	SSG & PM	1	1	Maculopapular	2018-12-13	37.3	0.5	3.6	23	29	0.4	0	5	40	13.6	31	10	54	341	5	7.5	6.918964239932	2.10264373157178	185.998375712807	0	0	0	36.344016650194	0	0	1085.35474059702	31.929957302328	368.851450266166	0	0	0
736000	1	Male	9	Maculopapular	Worsening	19	2	17	SSG & PM	2	2	Maculopapular	2018-12-27	38.2	0.5	4.2	44	26	0.4	0	2	37	12.2	39	5	54	321	4.6	6.2	0	12.9232669666285	28.3385565643034	1.90613732275676	0	0.62763994271758	11.9697008762268	8.9071900790428	0.17138433295512	538.26471121548	8.1064770072646	16.0495819165288	0	4.33585950441134	0
737000	1	Female	10	Maculopapular	Worsening	7	2	17	SSG & PM	2	2	Maculopapular	2018-12-27	37.4	0.6	4.8	54	25	0.2	0	3	38	12.3	69	10	18	246	4.6	4.5	33.9172755178734	466.625268257094	0	9.2968946431066	2.08497626875576	0.3273666765568	43.501700218178	0	1.7613441932999	1535.24834825871	2.94911098061777	166.833565722943	0	0	0
739000	1	Female	9	Maculopapular	Stable	7	3	17	SSG & PM	2	3	Maculopapular	2018-12-30	38.4	0.8	3.9	37	35	1.1	0	1	36	12.2	47	7	45	349	4.3	5.7	0	33.6381216640954	19.7137721672851	1.54568628273921	0	0	0	0	0	1415.24962385766	0	18.9527560719197	0	0	5173.81593296775
743000	1	Male	11	Maculopapular	Stable	24	1	17	SSG & PM	1	1	Maculopapular	2019-01-26	45	0.3	4	53	23	0.2	0	1	39	12.2	44	2	53	293	4.2	7.4	0	50.4027299207087	0	6.7348843484628	0	0	0	8.3684608372892	0	1985.15401768568	0	0	0	0	0
744000	1	Male	9	Maculopapular	Stable	24	3	17	SSG & PM	2	3	Maculopapular	2019-02-05	40.2	0.6	4.5	49	41	0.3	0	2	37	11.7	49	3	46	464	4.7	7.4	68.2199034046264	362.449892817289	595.0563913199	33.3266423958448	0	0	9.97416194568999	8.5075876432408	0	1985.89521717308	1.27445533915879	272.306079256379	0	0	2602.1858153487
745000	1	Male	10	Maculopapular	Stable	9	2	17	SSG & PM	1	2	Maculopapular	2019-02-05	36.3	0.5	4.5	67	53	0.4	0	2	40	12.7	34	4	60	259	5.1	8.2	13.6436204649281	130.690151052327	239.026553960393	19.6826902632964	0	0.32209339648802	103.825695123483	1.79702021232639	0	1754.06193486053	19.9615419734608	295.433160443718	0	0	0
753000	1	Male	7	Maculopapular	Worsening	24	2	17	SSG alone	2	1	Maculopapular	2019-04-22	42.1	0.5	4.7	38	18	0.5	0	4	34	11.4	40	9	47	405	4.2	9	0	0	45.7937359596	0	0	0	0	1.742208916013	0	0	10.983498571657	25.8611654589186	0	0	39181.9168477669
754000	1	Female	8	Maculopapular	Worsening	34	3	30	SSG alone	3	2	Maculopapular	2019-04-29	36.2	0.4	4.2	26	31	0.4	0	2	35	11.5	50	7	41	456	4.4	6	0	14.0383803845246	0	0	0	0.64187553451264	0	0	0	0	0	0	0	0	14223.6895081505
756000	1	Female	11	Maculopapular	Stable	24	1	0	Unknown	1	1	Maculopapular	2019-04-21	47.1	0.5	4.3	31	25	0.3	0	2	40	13.2	36	6	56	326	5.3	11	68.0956792267839	233.98168075304	137.8383168499	17.0259880830221	0	0	0	2.8047952951516	0	156.08200777572	0	749.37417866536	66.8500718377444	0	3652.52027706165
757000	1	Male	6	Maculopapular	Worsening	40	2	17	SSG & PM	1	2	Maculopapular	2019-10-15	51.3	0.2	3.7	37	33	0.4	0	2	31	9.5	43	6	49	459	4.6	11.4	0	7.02599212485288	2.1618637700212	1.6929923764706	0	0	0	1.742208916013	2.30296515402714	92.401815618588	0	4.223931622797	0	0	9211.17203767561
758000	1	Male	12	Maculopapular	Stable	11	1	17	SSG & PM	1	1	Maculopapular	2019-10-15	59.7	0.5	4.1	41	28	0.7	0	2	38	13	53	7	38	356	4.7	7.3	0	3.26347893560614	0	1.42057762649946	0	0	0	0	0	100.582435279418	0	0	0	0	5833.85722590802
759000	1	Female	10	Maculopapular	Worsening	11	1	17	SSG & PM	1	1	Maculopapular	2019-12-09	42.3	0.3	3.9	24	13	0.6	0	1	40	13.8	43	9	47	360	5.2	5.3	11.389350530777	182.501281441211	0	9.008666827149	0	1.31620346691314	0	3.6246962856482	1.12604022759698	2513.53119632123	19.5588220680842	26.260123739854	0	0	31720.5364069327
763000	1	Female	7	Maculopapular	Stable	9	1	17	SSG & PM	1	1	Maculopapular	2019-12-24	36.2	0.1	4.1	29	21	0.3	0	3	37	12.8	41	8	48	306	4.5	5.8	54.495101359263	278.905056521496	122.28957481354	15.8322999830363	0	1.31620346691314	124.927620265022	18.4697541017378	9.40510202233728	1189.80349221191	23.755919187968	187.849596729162	0	0	0
765000	1	Male	7	Maculopapular	Stable	27	1	30	SSG alone	1	1	Maculopapular	2020-01-05	35.9	0.3	3.7	53	49	0.5	0	1	39	13.3	39	6	54	431	4.4	8.8	24.2269439502536	2.98189188304599	750	0.247972267316801	0	0	150.460347628467	8.1632207678908	1.34551889819606	223.344423531094	13.297786730158	231.07000216755	0	0	103847.441123445
766000	1	Male	6	Maculopapular	Stable	14	2	17	SSG & PM	2	2	Maculopapular	2020-01-05	38.1	0.2	3.7	41	33	0.4	0	2	38	12.5	39	8	51	390	4.8	9.4	5.35406704915666	42.1494698295332	690	0	0	0.256416867618301	87.0439029084544	0	0	328.8170132557	8.061670560334	0	0	0	29631.5516835351
767000	1	Male	7	Papular	Stable	14	1	17	SSG & PM	1	1	Papular	2020-01-05	37.1	0.3	3.7	41	41	0.4	0	1	41	13.6	45	8	46	284	5.2	7.5	0	13.4342549964739	626	0	0	0	313.574044785204	0	0	246.13826767746	0	0	0	0	0
768000	1	Male	6	Maculopapular	Stable	26	1	17	SSG & PM	1	1	Maculopapular	2020-01-25	37.6	0.2	4.4	23	25	0.6	0	1	34	10.9	43	6	50	354	4.2	8.3	0	0	105	7.051212858345	0	0	0	1.7186359604884	0.70039238595764	593.4828035737	3.4651631931098	2.80744785063414	0	0	0
769000	1	Male	8	Maculopapular	Stable	43	2	0	SSG alone	2	2	Maculopapular	2020-01-25	41	0.3	3.6	31	23	1.2	0	1	40	13.4	50	5	44	365	5.5	6	0	0	115	0	0	0	0	0	0	0	0	10.6186713028544	0	0	0
770000	1	Male	9	Maculopapular	Stable	20	2	0	SSG alone	1	2	Maculopapular	2020-01-25	40.6	0.4	4	35	30	0.3	0	2	40	13.6	46	7	45	268	5.2	7	17.9280723506946	85.987971839348	182.164022168172	31.0722932144256	0	0	0	0	0.16379602618126	2771.85210106314	0	60.3415072600984	1.9131026840379	0	0
771000	1	Female	9	Maculopapular	Stable	27	1	17	SSG & PM	1	1	Maculopapular	2020-01-25	40.1	0.3	4.1	36	21	0.5	0	3	37	11.6	47	8	42	443	5.1	6.2	0	0	0	24.404549788476	0	0.25701281077176	0	0	0.34806098811888	0	0	0	0	0	0
773000	1	Male	16	Plaque-like	Stable	115	3	30	SSG alone	3	3	Plaque-like	2020-01-27	33.5	0.4	4.1	25	17	0.5	0	2	37	11.2	46	9	43	383	5.1	6.4	10.5690680086136	133.768835760335	45.8724945944985	0	2.60035983105984	0	0	0	8.10949257802366	0	0	115.966552313544	0	0	0
774000	1	Male	6	Maculopapular	Stable	14	2	30	SSG alone	1	2	Maculopapular	2020-02-03	41.4	0.2	3.7	31	19	0.8	0	1	36	11.2	41	9	48	398	4.9	6.8	0	0	50.4220282220596	0	0	0	0	3.4723354076728	0	1585.64065598854	0	37.8706968339678	2.79685382117566	0	0
775000	1	Male	9	Maculopapular	Stable	34	1	17	SSG & PM	1	1	Maculopapular	2020-02-03	45	0.4	4.7	31	19	0.5	0	2	40	13.4	32	8	58	462	4.7	9.8	0	0	2.61984540540718	12.3531662219661	0	5.85700420480732	13.6867256155933	13.2987709158856	1.55059704882044	394.618761770098	5.47840429117222	13.7465222758125	14.1309346363902	0	114.32417948283
776000	1	Male	12	Maculopapular	Worsening	7	1	17	SSG & PM	1	1	Maculopapular	2020-02-03	40.9	0.3	3.8	32	18	0.9	0	1	42	14.3	50	6	43	340	5	5.4	152.024364584626	500.84267744536	414.192718797703	151.912914284015	0	0.898012860430421	0	0	0.68255017236826	1553.9723830665	4.9939432509398	182.93313614663	78.382677270581	0	21351.4881236827
777000	1	Male	11	Macular	Worsening	8	2	17	SSG & PM	2	2	Macular	2020-03-01	38.1	0.2	4	52	60	0.8	0	2	35	12.2	52	5	41	200	4.7	3.1	20.5104818994798	370.28848562049	64.6243993783076	41.0627869989828	0	0.7710646717394	15.4052709678419	1.6867387344616	0.33405633068914	1391.24083769083	0	479.403194543955	2.11629333258424	0	0
779000	1	Female	9	Maculopapular	Stable	87	1	30	SSG alone	1	1	Maculopapular	2020-03-01	40.7	0.4	4.5	34	31	0.7	0	3	37	12.6	57	4	36	378	4.5	7	0	13.4452168321112	515.173955601445	13.3570257248448	0	0	0	0	0	1429.65115374555	0	345.618289632229	0.246382075887039	0	0
781000	1	Male	8	Maculopapular	Stable	21	2	30	SSG alone	2	1	Maculopapular	2020-03-23	39.3	0.2	3.9	23	9	0.3	0	3	34	12	54	9	34	359	4.5	6.7	0	632.781048840818	263.55063732448	17.9896655479182	0	0.77293345134048	0	0	0	0	4.9072872469243	1645.68855107274	0	0	23627.1102025965
783000	1	Male	6	Maculopapular	Stable	13	1	17	SSG & PM	1	1	Maculopapular	2020-03-23	38.8	0.1	3.5	39	41	0.4	0	2	33	11.7	50	10	38	401	4.1	9.6	72.6238844480432	169.44899613742	0	28.7720480723638	0	0	0	0	0	0	0	0	184.886942862547	0	0
789000	1	Male	6	Maculopapular	Stable	12	1	17	SSG & PM	1	1	Maculopapular	2020-03-23	38.2	0.1	3.3	28	23	0.8	0	3	35	12.7	50	8	39	830	4.7	8.7	120.246739511335	273.654097026572	0	36.474138902232	0	0	0	0	0	64.7240044447801	5.80560882088956	0	61.180247045403	0	34391.7438391401
794000	1	Male	6	Papular	Stable	11	1	14	SSG alone	1	1	Papular	2020-04-14	35.9	0.2	4.3	36	31	0.8	0	1	33	11.7	41	9	49	466	4.4	8.1	77.3776843026026	171.622051736281	0	22.0978882805736	0	0	659.339152463384	0	1.76081277488532	1329.14515824077	0	1412.02206675607	34.3782113710928	0	9435.88680252661
795000	1	Female	9	Papular	Stable	7	1	17	SSG & PM	1	1	Papular	2020-04-18	41.9	0.2	4	29	30	0.9	0	1	35	11.9	49	9	41	424	4.9	5.6	28.475686354016	99.1140876239244	636	5.1986569957998	0	0	25.4053724251383	0	0	289.228027330961	5.47840429117222	71.26884855429	34.720552648236	0	28296.1054525541
797000	1	Female	6	Maculopapular	Stable	40	2	20	SSG & PM	1	2	Maculopapular	2020-04-18	37.7	0.2	3.8	29	31	0.8	0	2	33	11.5	48	9	41	601	4.5	9.4	18.7473255105267	10.3752337616945	98.3325881840597	6.94347490416552	0	0	37.0884172258308	0.949247668077199	0	269.31483819979	0	290.96525196385	0	0	0
804000	1	Male	11	Maculopapular	Stable	4	1	17	SSG & PM	1	1	Maculopapular	2020-05-03	36.5	0.2	3.9	23	22	0.7	0	1	34	12.2	48	6	45	237	4.6	6	0	18.143467411396	457	32.1340795380483	0	0.25701281077176	0	6.0502243194488	0.3603816235056	733.580990204963	6.6000793003957	54.6621555283366	4.2309481913373	0	32315.5248024303
806000	1	Female	9	Maculopapular	Stable	9	2	17	SSG & PM	1	2	Maculopapular	2020-05-09	39	0.2	3.5	27	23	0.2	0	2	36	12.6	51	8	39	291	5.1	8.3	0	72.8521172076472	0	3.22661865379646	0	0	0	0	0	1071.91098633899	0	0	27.8360594721464	0	0
807000	1	Female	10	Maculopapular	Stable	9	2	17	SSG & PM	2	2	Maculopapular	2020-05-12	41	0.2	3.7	34	20	0.9	0	2	36	12.4	47	3	48	372	4.7	7	2.9988760551504	38.3302916759112	93.147756179696	0	0	0	0	1.811261477752	0	1013.1868986536	0	0	16.5289446362676	0	55942.8732114996
808000	1	Male	8	Papular	Stable	47	1	17	SSG & PM	1	1	Papular	2020-05-12	39.1	0.4	3.1	28	21	0.5	0	1	37	12.9	48	10	41	411	4.6	6.5	26.0888307335762	212.719077470819	0	16.6009216924667	0	0.398985972577441	0	1.6464330092674	0.92390832040996	249.93237726904	0	572.98968155186	0	0	20366.8065773084
809000	1	Female	6	Maculopapular	Stable	13	2	30	SSG alone	2	2	Maculopapular	2020-05-12	41.3	0.2	4.3	40	64	0.4	0	1	34	11.9	37	5	57	439	4.2	9.1	0	15.8202129250417	92.646323341184	10.5537873087792	0	0	0	5.2450703895276	0	394.94664430651	0	40.721936583896	10.2293100129201	0	59981.4853827321
703000	2	Male	8	Plaque-like	Stable	54	2	17	SSG & PM	1	2	Plaque-like	2018-05-08	32.4	0.5	3.5	18	21	0.4	0	3	40	13.9	40	10	47	249	5.3	8.3	61.6542508306299	465.76112556897	586.895974713029	252.880120994772	0	3.00765141888392	26.6522468977112	6.7886341075498	0.539963065142441	2537.82474821475	0	1142.6427723143	5.59265038855632	0	0
704000	2	Female	11	Maculopapular	Stable	17	2	17	SSG & PM	2	2	Maculopapular	2018-05-28	35.6	0.4	3.9	10	16	0.2	0	5	36	11.6	43	10	42	274	4.5	5.9	59.6942766930525	2057.22849210502	149.331598475913	279.815413031813	0	0	0	0	0	2340.02509544302	0	1612.23969351825	3.57329268040168	0	23191.7083790317
715000	2	Male	9	Maculopapular	Stable	7	1	17	SSG & PM	1	1	Maculopapular	2018-09-30	41.8	0.4	4	46	36	0.2	0	1	37	12.2	49	10	40	429	4.3	6	69.2917772961796	1374.71772191418	162.509005419006	261.329593782219	0.79718202769162	1.78829219852152	0	0	0	3198.85560786324	0	852.149617285052	0	0	0
722000	2	Male	9	Maculopapular	Stable	27	1	9	SSG alone	1	1	Maculopapular	2018-10-28	35.7	0.7	4.1	26	24	0.3	0	4	37	12.5	28	9	59	362	4.4	9.6	125.255467496	1258.29086256177	168.129381515276	171.129244003915	0	2.8914084680794	0	0	0	3596.94526349428	113.805159048015	346.371052886278	0	0	65853.9587856511
747000	2	Male	13	Maculopapular	Stable	19	1	17	SSG & PM	1	1	Maculopapular	2019-03-03	32.9	0.8	4.2	26	26	0.3	0	3	36	12	42	6	49	362	4.4	6	487.603189701071	2051.81412619862	312.348383842537	220.005091956426	0	1.52962123231274	0	0	0.8085206409891	1887.02859221659	4.46941887939298	918.753708627844	398.089620497004	0	0
751000	2	Male	10	Papular	Worsening	23	1	17	SSG & PM	1	1	Papular	2019-04-20	43.9	0.5	4.2	37	44	0.3	0	4	36	11.7	55	9	32	219	4.2	5.4	78.07160343664	1026.91437794144	310.670563906227	179.997955314803	0	6.74787745016012	14.9908550936378	29.6400293157396	22.2700753369082	2876.75527149534	32.916923625969	125.85864392598	0	0	0
755000	2	Female	10	Macular	Stable	40	1	17	SSG & PM	1	1	Macular	2019-04-29	45	0.5	4.1	23	31	0.5	0	3	36	12	39	8	50	209	4.3	5.8	335.095121625549	1195.8643332843	275.967016100856	150.122381113867	0	0	80.724692670752	5.3933207628144	3.08162820751172	901.8258087522	17.62608155087	680.44846423144	458.44923815973	0	5318.72430892845
764000	2	Female	8	Maculopapular	Stable	9	1	17	SSG & PM	1	1	Maculopapular	2019-12-24	38.9	0.2	4	27	16	0.3	0	2	37	11.8	37	8	53	307	4.7	4.6	379.995137988688	1025.80083432482	1521.42868205863	264.04387906227	0	1.7509705471629	9.7222231526326	0	0.98615141290794	4334.46244350303	27.1035516655828	1163.0090687689	0	0	11998.3293835631
778000	2	Male	9	Macular	Worsening	8	2	17	SSG & PM	2	2	Macular	2020-03-01	38.4	0.3	3.9	28	23	0.7	0	2	38	13.4	51	2	45	256	5	4.7	48.8997003286744	1281.20172117072	208.078243369032	111.961268903837	0	0.642167678303941	0	1.7536994471844	0	1172.07171494286	28.5340610135654	992.736204696689	1.60227305267404	0	39181.9168477669
780000	2	Female	11	Maculopapular	Stable	90	1	30	SSG alone	1	1	Maculopapular	2020-03-01	41.9	0.3	3.9	24	14	0.8	0	2	41	14.1	40	2	56	385	5.4	5.8	24.4341387919788	536.788180528896	23.1150744006178	303.033382142267	0	0	0	0	0.50293251864046	2107.42898776221	24.1709375876014	185.393869098553	1.02558862263594	0	0
782000	2	Male	6	Maculopapular	Stable	17	2	17	SSG & PM	1	2	Maculopapular	2020-03-23	38.5	0.2	3.8	28	25	0.7	0	4	34	12.5	39	7	50	245	4.5	6.3	433.360345388233	1346.88120209569	1423.76235882164	277.720265920105	0	0	0	0.872246929729197	1.0166065030574	1363.02885576656	16.1172851640146	2670.7116112081	234.110372092874	0	6057.77195380095
784000	2	Female	7	Maculopapular	Stable	13	1	17	SSG & PM	1	1	Maculopapular	2020-03-23	37.2	0.2	3.8	19	28	0.5	0	0	36	12.3	49	1	50	399	4.5	6.3	1406.79730910279	1591.31066291372	1135.3356387263	298.443733833541	0	0	0	1.7925391884772	2.70769449079116	989.832660960134	24.8760320480379	1102.28108472534	566.159466544584	0	18075.7430441517
786000	2	Male	6	Maculopapular	Stable	17	3	17	SSG & PM	3	3	Maculopapular	2020-03-23	37.4	0.1	3.7	26	23	0.1	0	3	33	11.6	40	13	44	410	4.4	6.5	566.970511295921	1218.34713269137	183.707811633786	67.0088338830754	0	0.50351723549044	0	0	1.8565547035968	516.321961099478	0	178.176205813272	216.485530910816	0	20338.446946797
787000	2	Male	11	Maculopapular	Stable	15	1	17	SSG & PM	1	1	Maculopapular	2020-03-23	38	0.1	4	56	57	0.8	0	7	36	12.4	42	10	41	224	4.8	4.4	1128.85842796654	1787.60607386678	437.174094347398	26.928841977235	0	0	0	0.8634904894	1.043997730807	126.077790006286	7.52973371412426	2896.56529283264	203.808982708419	0	14777.8451850301
702000	3	Female	10	Maculopapular	Stable	40	1	17	SSG & PM	1	1	Maculopapular	2018-05-08	34.9	0.5	4	33	29	0.4	0	4	35	11.3	54	8	34	372	4.6	6.2	68.026932664454	1100.20551186849	315.830076184274	582.317143132356	0	3.04624892387542	0	109.10288816124	180.466057989883	3085.62259102397	39.9213086918688	593.642001591741	18.5887839569989	0	0
705000	3	Male	7	Maculopapular	Stable	18	1	30	SSG alone	1	1	Maculopapular	2018-05-30	37.1	0.7	3.8	23	20	0.2	0	3	38	12.5	54	5	38	339	4.7	6.5	514.646094930751	2002.50790028765	288.606359565706	518.443886275632	0	6.47365030640068	23.1117708612963	4.936573161818	1.49685812357634	2387.92810656503	9.0343995857522	916.070374654373	10.4486172565529	0	0
793000	3	Male	6	Maculopapular	Stable	30	2	22	SSG alone	1	2	Maculopapular	2020-04-14	40.6	0.2	4.1	33	28	0.3	0	2	36	12.4	51	8	39	300	5	5	803.774836631843	2112.92876211684	1376.36647814822	679.395629614732	0	0.64614993867538	0	11.7714797576772	0	1055.3330574509	7.9096866874502	1550.81214600872	91.940259981702	0	1752.06164897751
709000	4	Female	10	Maculopapular	Stable	8	1	25	SSG alone	1	1	Maculopapular	2018-08-04	33	0.8	4.4	29	17	1.1	0	2	39	13.2	42	5	51	405	4.5	6.2	34.5233891726098	226.04885571663	1426.97152067826	103.436176608307	0	0.28121889499058	73.949250928025	17.2155637951653	0	2118.69916275196	0	996.430351479839	8.06916675472658	4.80275704922306	0
733000	4	Male	9	Papular	Stable	24	1	15	SSG alone	1	1	Papular	2018-12-13	39.1	0.5	4.3	24	22	0.2	0	1	40	13.4	40	5	53	605	4.9	8.3	0	47.6813628277787	2772.41140478158	15.2235125511318	0	0.13911197482546	138.575991093861	0.528265808744401	0	1557.24450364	0	1807.69954374089	0	0	34595.5507319882
760000	4	Male	9	Maculopapular	Stable	17	2	17	SSG & PM	2	2	Maculopapular	2019-12-09	41.2	0.3	4.2	32	39	0.6	0	2	40	13.3	57	9	32	296	5.1	4.4	15.0290059082317	184.707936881426	888.757146572145	39.4692695053286	0	0	40.7180561113814	0.917823762652404	0.4093538807162	2273.6399879066	0	219.429567188866	0	0	10729.7621535302
790000	4	Female	6	Maculopapular	Stable	11	2	17	SSG & PM	2	2	Maculopapular	2020-04-14	41.4	0.2	3.7	43	34	1	0	2	36	13	51	8	40	362	4.9	6.3	254.936381690483	412.57163331095	1668.18109021058	80.638213821922	0	1.02690985386588	0	7.565783236419	0	1477.59590985308	0	273.581472354284	2.30291355636656	0	42929.4633560769
791000	4	Female	7	Maculopapular	Stable	46	2	17	SSG & PM	1	2	Maculopapular	2020-04-14	41.2	0.3	3.9	36	24	0.7	0	2	36	12	65	8	25	337	4.9	6.1	211.151627916507	488.111513329813	1531.55109559656	53.6188382195868	0	1.02457084729452	34.5238326305	2.4970906407952	1.0019135533467	1318.5311617888	0	1895.98407564764	90.2435010412672	0	9158.70385192008
792000	4	Male	6	Maculopapular	Stable	16	2	20	SSG alone	1	2	Maculopapular	2020-04-14	41.4	0.2	3.2	34	21	1.5	0	2	36	12.3	48	10	40	472	4.3	9	2.9680738214518	0.659020375661959	861.16758375806	2.4996916066592	0	0	42.721026972844	1.7186359604884	0.83184491377912	748.255784939756	0	172.946307250212	0	0	94616.7584370756
796000	4	Male	14	Maculopapular	Stable	109	1	30	SSG alone	1	1	Maculopapular	2020-04-18	41.3	0.3	3.6	19	12	0.9	0	1	35	13	41	8	50	186	4.6	5.6	47.2609223806576	30.3849138544784	730	7.29069670957	0	0	0	6.8166046037452	1.0166065030574	1080.46391187109	12.1648332565218	401.861094730638	36.4138489557262	0	8713.54015715993
798000	4	Male	10	Papular	Stable	7	1	20	SSG alone	1	1	Papular	2020-04-18	45.3	0.3	3.5	23	17	1	0	1	37	12.8	32	6	61	316	5.3	8	100.91762924885	722.297267346749	2317.88665901371	59.987144685904	2.0884138579788	0.19818272630292	279.086473065988	0	0	2312.50794264923	37.0992657096242	1609.64470311186	105.80811076523	0	0
799000	4	Male	6	Maculopapular	Stable	32	3	25	SSG alone	3	3	Maculopapular	2020-04-18	39.8	0.2	3.5	46	40	0.8	0	1	35	12.2	51	9	39	375	4.9	4.6	282.839633592595	612.672549085142	1847.7665863325	92.9016257015078	0	1.1939087062361	226.120353353762	0	0	0	0	1944.2034417899	91.9314672953828	0	3771.96204581595
800000	4	Male	7	Maculopapular	Stable	64	2	10	SSG alone	1	2	Maculopapular	2020-04-18	41.8	0.3	3.6	25	19	0.8	0	1	32	11.4	41	10	48	325	4.1	7.3	24.4588698630818	66.8634368873357	1096.27426495612	23.5717287888873	0	0.20096665625584	184.932673435248	0.754577201407798	15.9236786339184	1298.37812779685	6.559760584692	423.234796005278	15.5344784489631	0	16216.0025238601
801000	4	Female	6	Maculopapular	Stable	8	2	17	SSG alone	2	2	Maculopapular	2020-04-28	38.3	0.2	4.2	26	11	0.9	0	1	30	10.5	55	5	39	373	4	7.9	3.33350418845612	105.78985801032	910.06437619393	52.6902806887762	0	0	23.3670781499358	1.7780482944294	0	2235.98447856475	0	448.641058400851	6.07995290769356	0	17828.2267832746
810000	4	Male	18	Papular	Stable	12	2	15	SSG alone	1	2	Papular	2020-05-12	42.9	0.6	3.3	22	13	0.4	0	2	36	13.2	57	5	36	294	4.5	8.5	75.7661673235638	384.327367898129	1146.94676063218	60.7516157238448	0	0	0	1.7780482944294	0.33966518821864	1328.44464088766	29.2173329381058	612.43152177435	15.2700020216704	0	0
701000	5	Male	8	Maculopapular	Worsening	21	3	17	SSG & PM	3	2	Maculopapular	2018-05-08	33.1	0.5	3.9	40	35	0.2	0	2	35	10.5	63	3	32	320	5.1	6.3	15.353170371442	129.684701724185	6.63277206853638	53.8557853741492	0	0.56782231502434	6.71680015728124	0	0	5041.46818874016	0	9.84812256972462	1.49205821225666	0	0
706000	5	Male	9	Maculopapular	Stable	15	1	17	SSG & PM	1	1	Maculopapular	2018-05-30	36.5	0.5	4.1	25	27	0.2	0	4	38	12.2	52	8	36	293	4.7	8	15.3049956973794	323.8888990078	504.945431690698	232.666282627708	0	0.84379386210852	20.0566948392175	1.7736569548594	0.272056252014861	2288.30844984447	10.9992935829506	186.635556336972	0.27215401172126	1.72694540315248	0
710000	5	Male	11	Papular	Worsening	13	1	17	SSG & PM	1	1	Papular	2018-09-16	41	0.6	3.8	34	32	0.2	0	1	41	13.7	41	7	51	249	4.9	6.4	6.1560829458438	88.8139226526902	128.16329616635	33.0489330204823	0	0	14.7683393615726	3.364757250951	0.3727156391764	4565.14204125115	9.1230207161716	19.4250636894407	1.34608365432558	0	5183.98535447492
711000	5	Male	10	Papular	Stable	34	1	17	SSG & PM	1	1	Papular	2018-09-16	38.5	0.7	4.5	29	15	0.7	0	3	34	11.8	45	14	38	385	4	4	0.82583318364186	118.738827666623	140.921824292956	88.0535625800609	0	0.56417889941016	0	0	0.24972385427722	1094.55035080756	0	78.2448396208466	2.47651636617026	1.71028173967122	55161.7544279832
714000	5	Male	10	Papular	Worsening	12	1	17	SSG alone	1	1	Papular	2018-09-30	36	0.7	4	15	10	0.1	0	1	37	12.1	34	10	55	280	4.7	6	0	364.689146167154	1316.83417301756	53.6629868960046	0	0	227.1295472914	0	0	3432.32436116555	0	1393.52913787975	30.934086683634	0	0
716000	5	Male	10	Maculopapular	Stable	22	1	30	SSG alone	1	1	Maculopapular	2018-10-11	37	0.6	3.8	24	21	0.2	0	2	38	12.4	42	8	48	391	4.5	10.7	13.321213537614	412.142697010006	65.7075488124649	62.0022027164772	0	0	0	0	0	2338.26245533751	0	41.9199148891364	0	0	11890.4706639252
717000	5	Male	15	Papular	Stable	23	1	17	SSG & PM	1	1	Papular	2018-10-27	31.9	0.6	4.1	27	31	0.6	0	8	36	12.1	47	10	35	207	4.3	5.9	78.1555150418492	404.971823216776	130.941993331167	303.232393861182	0	0	0	0	163.123168082634	2396.5905006167	55.71448022983	138.727512284841	0	0	0
718000	5	Male	7	Maculopapular	Worsening	7	2	17	SSG & PM	2	1	Maculopapular	2018-10-27	28.5	0.6	4.3	31	27	0.2	0	2	30	9.6	50	10	38	414	3.5	8.1	0	0	18.9206767699287	6.6412657024578	0	0	0	0	0	1220.2542646213	0	14.1936666291954	0	0	0
719000	5	Male	12	Maculopapular	Stable	6	1	17	SSG & PM	1	1	Maculopapular	2018-10-27	33.1	0.5	3.9	35	29	0.3	0	1	38	12.6	26	9	64	395	4.7	10.5	11.1436915518302	286.758202205104	313.152262957689	15.6620847735122	0	0	66.6646692881846	18.9080090082153	1.8816902526575	2198.7514120848	0	244.238204666048	3.91661798807232	0	0
720000	5	Male	12	Maculopapular	Stable	27	1	30	SSG alone	1	1	Maculopapular	2018-10-28	33.6	0.6	4	56	54	0.3	0	3	36	11.5	41	7	49	329	4.3	8.3	0	547.764360758882	332.910060838541	159.11688471704	0	0.595754283541221	106.17874706903	0	0	3424.02816599571	0	321.52272417384	0	0	2270.80609086016
721000	5	Male	10	Papular	Worsening	11	1	5	SSG alone	1	1	Papular	2018-10-28	34.6	0.7	3.7	19	19	0.3	0	4	31	10.4	47	10	39	302	3.7	8	0.452864813972798	0	0	0	0	0	0	0	0	584.122960857304	0	0	0	0	0
723000	5	Male	8	Maculopapular	Worsening	29	1	9	SSG alone	1	1	Maculopapular	2018-10-28	37.5	0.4	4.1	22	25	0.3	0	4	37	12.2	42	7	47	397	4.5	5.1	7.10666311596048	96.7989868643858	55.5930180053416	59.5821351918298	0	0	0	28.836682297625	0	3678.58397329271	6.6639724445408	57.2857756273048	0	0	11970.5120093735
724000	5	Male	9	Maculopapular	Stable	8	2	17	SSG & PM	2	1	Maculopapular	2018-10-30	29	0.5	3.9	18	12	0.4	0	1	39	12	52	4	45	294	4.2	6.1	10.5547628137553	134.35720167025	31.8686397006983	49.0873924050462	0	2.91836576066646	0	0	0	4126.66107119481	0	29.8619673494073	0	0	0
725000	5	Male	8	Papular	Stable	7	1	17	SSG & PM	1	1	Papular	2018-11-20	34	0.5	4.4	28	33	0.2	0	3	38	11.9	57	5	35	316	4.7	8.2	29.0489985359528	121.164255215919	58.5449231772078	30.2164425727162	0	2.91836576066646	0	18.2736128502267	0	2754.21681547417	28.9927073955582	41.4075661932117	2.41972448155778	0	24208.5092951975
727000	5	Male	6	Maculopapular	Stable	11	1	17	SSG & PM	1	1	Maculopapular	2018-11-24	38.5	0.6	4.1	23	20	0.2	0	1	42	12.9	51	5	43	293	5.6	6.1	15.524634547832	206.790161023392	135.57917795526	133.323010824995	0	2.29977546250162	35.0833874412014	28.9804684077826	0	2921.60795026653	0	67.79171841726	0	0	0
728000	5	Male	6	Maculopapular	Stable	41	1	30	SSG alone	1	1	Maculopapular	2018-11-24	40.1	0.5	3.5	30	24	0.3	0	3	38	13.1	70	14	13	306	4.7	37.9	1.21920453502614	0	3.40442519351612	7.72801498892596	0	0	0	0	1.42324118042628	1367.87628484717	16.7337066310426	1.53608502243608	0	0	3715.7196098055
730000	5	Male	7	Maculopapular	Worsening	48	3	30	SSG alone	3	3	Maculopapular	2018-12-13	33	0.5	4.4	31	17	0.2	0	2	33	10.5	42	9	47	463	4.1	7.3	1.54865234569876	24.0617110471432	1.23192688052432	0	0	0	10.843914076738	0	0	2436.72035205435	0	9.55804799039396	0	0	15025.5635376481
732000	5	Male	8	Maculopapular	Stable	10	1	17	SSG & PM	1	1	Maculopapular	2018-12-13	38.4	0.5	3.8	18	16	0.3	0	2	35	12.1	38	10	50	374	4.4	6.5	0	30.0862884488709	37.6010726872786	8.3187591663696	0	0	21.9757880362682	0	0	1724.43130678902	17.5422525536554	0	0	1.21273128560618	26538.1613751893
734000	5	Male	9	Maculopapular	Worsening	42	1	10	SSG alone	1	1	Maculopapular	2018-12-13	39.5	0.6	4.3	27	19	0.3	0	4	30	8.8	42	11	43	353	5.1	5.7	6.37213745374188	47.5607767014946	135.182432881929	4.61945032530982	0	0	13.205098354017	21.0117391550096	12.4162020775275	933.761748596679	17.9755797424962	91.7201475383614	0	2.4631703896756	0
735000	5	Male	8	Maculopapular	Worsening	49	1	17	SSG & PM	1	1	Maculopapular	2018-12-13	38.6	0.4	3.8	31	23	0.2	0	2	36	12.6	58	10	30	307	4.6	8.3	31.0875858564644	171.471619076067	447.619332396557	157.110491834946	0	0.48893422345696	3.9034203948938	0	0	2374.06789425437	0	308.739811376088	0	0	4015.76697276135
738000	5	Male	13	Maculopapular	Worsening	152	2	30	SSG alone	2	2	Maculopapular	2018-12-27	41.5	0.6	4	33	19	0.3	0	1	37	12.1	55	10	34	244	4.2	6.5	260.62795397816	906.48453897693	244.083609512607	20.9972083096188	2.38048052837368	0	7.5178741724378	0	0	1268.40391634302	2.3253192929708	197.165476886595	0	0	0
742000	5	Male	6	Maculopapular	Worsening	8	1	17	SSG & PM	1	1	Maculopapular	2019-01-26	46	0.6	4.8	17	12	0.2	0	8	39	12.9	46	17	30	303	5.1	3.7	41.209953726969	301.291182576807	22.1121582887572	34.5311540957774	0	0.33381384721932	0	0	0	1827.74906323155	2.57000715199601	29.6581726012134	0	0	2760.7365485175
746000	5	Male	7	Papular	Worsening	9	2	17	SSG & PM	1	2	Papular	2019-03-03	38.9	0.6	4.1	36	48	0.1	0	3	40	13.1	45	7	45	321	5.3	7.9	11.6411023725788	190.893261689924	207.481161865043	33.5629588625392	0	0.27843794929034	0	7.6626889536618	3.1971756200696	2595.08300962824	29.1308383899324	50.2407535696244	6.64811154112176	0	0
748000	5	Male	6	Maculopapular	Worsening	47	2	17	SSG & PM	1	2	Maculopapular	2019-03-03	36	0.4	4.1	40	29	0.1	0	4	24	8.7	38	8	50	170	2.8	5.1	33.9403864677578	91.3535904028209	1022.71146605482	46.9278279458934	0	0	0	0	0	2238.28568584519	19.6083950373214	332.924888017982	0	0	11998.3293835631
749000	5	Male	13	Papular	Stable	70	1	30	SSG alone	1	1	Papular	2019-04-20	37.1	0.5	3.7	30	25	0.2	0	7	34	11	46	15	32	311	4.4	6.9	59.3031235792187	311.813525635067	523.966096634142	100.944502785519	0	0.69629261093054	0	0	0.17393952447176	3333.8027267676	15.91634502729	30.0131125180862	15.700635095577	0	0
750000	5	Male	9	Maculopapular	Worsening	29	1	17	SSG alone	1	1	Maculopapular	2019-04-20	42.5	0.6	4	29	19	0.4	0	1	38	13.3	39	2	58	369	4.7	9.4	68.0205489865394	259.131206539062	708.298390906778	47.1599601664944	0	0	0	0	0.1070784065183	3792.8264676123	7.70975549205319	14.7328960019272	0	0	1188.47953295865
752000	5	Male	10	Maculopapular	Worsening	12	2	30	SSG alone	1	2	Maculopapular	2019-04-20	45	0.5	4.4	35	21	0.4	0	7	37	12.4	25	10	58	377	4.7	9.1	60.2810055172869	242.540190237683	463.287830248612	54.3237590115846	0	0	0	13.7756276226592	2.88162660249064	1737.46484679268	3.70366614271579	128.339724666388	0	0	0
761000	5	Male	7	Maculopapular	Stable	8	1	17	SSG & PM	1	1	Maculopapular	2019-12-24	34.9	0.2	4	25	15	0.2	0	2	34	11.1	50	8	40	456	4.2	8	9.76438038399984	97.8823983365971	3.9274177749512	11.2790589326329	0	0.67970806148692	187.501669386569	19.1323196609634	2.76144733513144	2489.12210109888	33.1657080111468	14.0248309273257	0	0	0
762000	5	Male	8	Maculopapular	Worsening	60	1	17	SSG & PM	1	1	Maculopapular	2019-12-24	33.7	0.1	4.1	22	15	0.3	0	5	36	11.6	32	10	53	359	4.3	8.5	2.06625149802256	16.510450553802	453.266442775466	13.4420433006848	0	0	2.5281193343522	4.169323887384	1.4836750385591	1830.5096108895	0	18.3062531656751	0	0	0
772000	5	Male	7	Maculopapular	Stable	13	1	17	SSG & PM	1	1	Maculopapular	2020-01-25	39.3	0.3	3.9	27	24	0.2	0	4	40	13.6	50	10	36	255	4.7	5.9	9.30462402631048	33.6804826825728	8.78863031199416	33.731468389673	0	0.38621748240712	6.6074682972977	5.0629051565608	1.64311252202378	2622.82541389849	17.7234895513666	12.5923374754219	0	0	0
802000	5	Male	6	Maculopapular	Stable	15	1	17	SSG & PM	1	1	Maculopapular	2020-04-28	40.5	0.3	3.6	40	27	0.5	0	2	34	12.5	59	10	29	266	4.3	5	26.8020958585103	307.395520264601	579.306872957127	99.5466139031198	0	0	0	13.8547106862274	151.680633460653	2473.50310952987	0	240.817948353541	0	0	1138.15899676052
803000	5	Male	7	Maculopapular	Stable	8	2	17	SSG & PM	1	2	Maculopapular	2020-05-01	39.5	0.3	3.8	31	22	0.2	0	2	33	11	45	10	43	333	4.6	8.2	0	11.1790782132325	7.95049927617288	0	0	0	0	0	0	2600.07332679089	0	0	0	0	0
805000	5	Male	13	Papular	Stable	33	1	17	SSG & PM	1	1	Papular	2020-05-03	37.5	0.4	4	27	26	0.5	0	1	32	10.9	52	5	42	310	4.7	5.4	43.2210986524349	691.592371473904	160.922801047755	123.350183288369	3.2027350747096	0.3968701639899	0	0	0	3509.50900724679	0	1512.79871869074	0	0	0
712000	6	Male	10	Papular	Stable	46	1	17	SSG alone	1	1	Papular	2018-09-25	36.2	0.5	4.4	31	20	0.2	0	2	39	13	31	11	56	458	4.9	5.6	314.93683438926	2207.09473985471	615.64572229008	1276.89153286787	5.16795979316856	11.4504801981543	0	0	8.18455884328236	3983.42365093944	93.322466364694	1541.58315038164	37.2994718945088	0	0
726000	7	Male	27	Papular	Worsening	45	1	30	SSG alone	1	1	Papular	2018-11-24	46.1	0.9	4.3	16	13	1.1	0	1	49	16.3	32	11	56	218	5.9	5.2	263.7143752911	1257.64284921072	126.712259562058	362.349203820684	0	0	221.783513584529	0	2.17534570108006	3960.36502936392	24.960264321632	376.209318345575	295.007809622528	0	5916.925856511
740000	7	Male	19	Maculopapular	Stable	34	1	30	SSG alone	1	1	Maculopapular	2019-01-26	43	0.6	4.3	18	23	0.6	0	5	46	15.4	52	10	33	246	5.8	6.1	75.4903621914787	2445.90718176108	164.372136768542	569.296503055476	4.02607456702196	2.63550503764758	14.7610841712648	1.8152327501638	0	1826.19329917175	26.5934341757778	1177.13452151678	4.65783145477536	0	3008.3039564934
741000	7	Male	24	Maculopapular	Stable	138	1	30	SSG alone	1	1	Maculopapular	2019-01-26	46	0.6	3.9	17	12	0.2	0	1	46	15.9	44	13	42	218	5.3	5.9	356.583313013742	1473.74702533843	330.348485297003	154.01121227963	0	0.33381384721932	0	0	0	739.865525966496	0	754.036805308927	64.9741092197822	0	0
785000	7	Female	10	Maculopapular	Stable	27	1	17	SSG & PM	1	1	Maculopapular	2020-03-23	44.2	0.1	3.9	30	29	0.4	0	2	42	14.4	50	8	40	371	5.5	5.5	1409.19255677593	1507.73705934452	0	389.661293726482	0	0	0	0	1.08100373874138	812.05530518338	0	0	340.369120013115	0	5339.9404673439
788000	7	Male	14	Maculopapular	Stable	30	1	17	SSG & PM	1	1	Maculopapular	2020-03-23	42.3	0.3	3.7	18	16	0.2	0	6	41	15.4	43	9	42	225	5.2	5.1	840.440280451308	1730.37747169674	1329.34235128312	602.384581873118	3.2083495336609	0.2542588945762	0	0	3.0183459712264	467.60665502864	7.2259920049898	5573.14185280352	683.716802056854	0	8236.6222220847
707000	8	Male	16	Maculopapular	Stable	15	1	17	SSG & PM	1	1	Maculopapular	2018-05-30	36.3	0.8	4.3	25	34	0.7	0	3	40	13.6	49	5	43	226	4.9	6	1092.37437392905	5037.96944947789	403.596776073998	363.1112919596	0	1.40678530684568	8.7925520855734	1.695583111162	1.20027991432048	3234.75169358637	17.6036528071312	3794.72738247061	9.93898890903172	0	14146.7431526844
