# Supplementary material for: Unsupervised machine learning identifies biomarkers of disease progression in post-kala-azar dermal leishmaniasis in Sudan
Source: PLoS Negl Trop Dis. 2025 Mar 11;19(3):e0012924. doi: 10.1371/journal.pntd.0012924 (PMC11932480; doi:10.1371/journal.pntd.0012924)
Supplement: S2 Table — (XLSX) [file pntd.0012924.s003.xlsx]

## Sheet: S2_Table 
Id	Parameter	Normality_pval	Distribution_type	Average ± SD stable patients	Average ± SD worsening patients	P-value stable vs worsening	Average non-cl5-k8	Average cl5-k8	P-value cl5-k8 vs non-cl5-k8	Non-zero property	PCA property
1	Albumin (g/L)	0.000152048	normal	39.07 ± 4.18	39.31 ± 4.79	0.799	40.00 ± 4.18	37.12 ± 4.02	0.0011	Yes	Yes
2	Creatinine (mg/dL)	0.000217192	normal	0.39 ± 0.20	0.49 ± 0.17	0.021	0.37 ± 0.21	0.50 ± 0.14	0.00185	Yes	No
3	Potassium (mmol/L)	0.351506	non_normal	3.94 ± 0.33	4.12 ± 0.30	0.011	3.96 ± 0.35	4.03 ± 0.28	0.354	Yes	Yes
4	SGOT/AST (U/L)	0.00039499	normal	30.99 ± 10.17	31.43 ± 9.73	0.842	32.03 ± 10.61	28.94 ± 8.22	0.139	Yes	No
5	SGPT/ALT (U/L)	3.45536e-09	normal	27.11 ± 12.71	24.86 ± 11.39	0.408	27.64 ± 13.34	23.97 ± 9.44	0.155	Yes	Yes
6	Total bilirubin (mg/dL)	2.83476e-07	normal	0.51 ± 0.29	0.37 ± 0.25	0.029	0.55 ± 29.09	0.28 ± 0.14	1.4e-06	Yes	No
7	Basophils (%)	1	non_normal	0.00 ± 0.00	0.00 ± 0.00	NC	0.00 ± 0.00	0.00 ± 0.00	NC	No	No
8	Eosinophils (%)	2.13985e-10	normal	2.33 ± 1.51	2.71 ± 1.82	0.272	2.17 ± 1.29	3.03 ± 2.04	0.00876	Yes	No
9	Haematocrit (%)	0.00239196	normal	37.11 ± 3.05	36.29 ± 4.65	0.287	37.39 ± 3.36	35.76 ± 3.67	0.025	Yes	Yes
10	Haemoglobin (g/dL)	0.0086116	normal	12.54 ± 1.05	12.01 ± 1.71	0.057	12.67 ± 1.18	11.79 ± 1.25	0.000686	Yes	No
11	Lymphocytes (%)	0.269452	non_normal	45.70 ± 8.05	45.14 ± 9.63	0.766	45.31 ± 7.87	46.12 ± 9.74	0.647	Yes	Yes
12	Monocytes (%)	0.00247893	normal	7.74 ± 2.74	8.07 ± 3.14	0.6	7.38 ± 2.51	8.88 ± 3.28	0.01	Yes	No
13	Neutrophil (%)	0.117394	non_normal	44.23 ± 8.64	44.11 ± 9.79	0.949	45.12 ± 8.11	42.06 ± 10.35	0.099	Yes	No
14	Platelets (x10E3/µL)	2.79287e-06	normal	347.99 ± 99.88	322.61 ± 79.50	0.226	348.39 ± 105.31	325.52 ± 65.47	0.251	Yes	Yes
15	RBC (x10E6/µL)	0.00665527	normal	4.71 ± 0.40	4.58 ± 0.60	0.199	4.76 ± 0.41	4.49 ± 0.53	0.00532	Yes	No
16	White Blood Cell (x10E6/µL)	6.31991e-18	normal	7.34 ± 3.75	6.62 ± 1.91	0.334	6.81 ± 1.65	7.97 ± 5.63	0.099	Yes	Yes
17	Granzyme B	1.72791e-17	normal	155.04 ± 307.11	41.23 ± 70.91	0.055	168.81 ± 314.26	26.34 ± 47.35	0.011	No	No
18	IFN-Y	2.16488e-14	normal	564.57 ± 826.46	287.55 ± 379.32	0.09	615.25 ± 855.63	211.26 ± 209.35	0.00871	Yes	Yes
19	IL-1B	1.93764e-12	normal	457.07 ± 577.40	231.17 ± 326.78	0.052	463.39 ± 593.51	250.66 ± 313.03	0.055	Yes	Yes
20	IL-2	7.26388e-16	normal	123.59 ± 204.16	53.17 ± 78.77	0.079	123.97 ± 211.69	62.96 ± 69.76	0.109	Yes	Yes
21	IL-4	1.52363e-20	normal	0.26 ± 0.93	0.16 ± 0.59	0.603	0.26 ± 0.92	0.17 ± 0.68	0.613	No	No
22	IL-5	6.05159e-18	normal	0.77 ± 1.70	0.49 ± 1.28	0.415	0.82 ± 1.83	0.42 ± 0.79	0.235	No	No
23	IL-10	2.32859e-18	normal	39.66 ± 94.29	21.22 ± 58.14	0.333	40.47 ± 97.44	22.14 ± 52.76	0.312	No	No
24	IL-13	2.65332e-19	normal	4.68 ± 13.03	4.57 ± 8.50	0.967	4.24 ± 13.09	5.60 ± 9.07	0.589	No	No
25	IL-17A	9.22356e-22	normal	7.02 ± 31.17	1.83 ± 4.68	0.384	3.68 ± 20.70	10.41 ± 38.00	0.233	No	No
26	IP10	0.00122465	normal	1555.06 ± 1140.01	1996.36 ± 1372.48	0.096	1301.19 ± 1092.84	2521.85 ± 1045.95	3.4e-07	Yes	No
27	PDL1	9.39541e-16	normal	10.36 ± 19.05	8.28 ± 10.49	0.584	10.20 ± 18.84	8.96 ± 13.04	0.731	No	No
28	TNF-a	2.77131e-15	normal	612.65 ± 935.65	181.19 ± 318.34	0.019	645.11 ± 949.38	170.84 ± 346.26	0.00632	Yes	No
29	IL-22	8.43842e-19	normal	51.36 ± 126.20	15.07 ± 57.03	0.145	59.33 ± 133.21	1.98 ± 6.00	0.015	No	No
30	IL-23	1.88274e-21	normal	0.12 ± 0.60	0.24 ± 0.93	0.425	0.12 ± 0.73	0.22 ± 0.61	0.532	No	No
31	TGF-B1	5.87877e-15	normal	12216.23 ± 20683.62	7604.68 ± 11864.16	0.267	13475.25 ± 20922.22	5365.67 ± 11332.70	0.038	No	No
