# Supplementary material for: Unsupervised machine learning identifies biomarkers of disease progression in post-kala-azar dermal leishmaniasis in Sudan
Source: PLoS Negl Trop Dis. 2025 Mar 11;19(3):e0012924. doi: 10.1371/journal.pntd.0012924 (PMC11932480; doi:10.1371/journal.pntd.0012924)
Supplement: S3 Table — (XLSX) [file pntd.0012924.s004.xlsx]

## Sheet: S3_Table
Parameter	Category	Other clusters (% of patients or mean ± SD)	Cluster cl5-k8 (% of patients or mean ± SD)	Statistical test	P-value
Age (years)	NA	9.8 ± 4.5	8.9 ± 2.4	Student's t-test	0.31
Characterization	Macropapular (vs other)	79.2%	72.7%	Chi-square test (two-tailed )	0.46
Densisty of lesions	Grade 1 (vs Grade 2 and 3)	58.4%	78.8%	Chi-square test (two-tailed )	0.04
Disease extension	Grade 1 (vs Grade 2 and 3)	72.7%	84.8%	Chi-square test (two-tailed )	0.17
Gender	Female (vs male)	35.1%	42.4%	Chi-square test (two-tailed )	0.46
PKDL grade	Grade 1 (vs Grade 2 and 3)	55.8%	72.7%	Chi-square test (two-tailed )	0.10
Number of months with the disease	NA	26.6 ± 25.6	25.6 ± 28.2	Student's t-test	0.91
VL duration	NA	18.9 ± 6.6	18.9 ± 6.4	Student's t-test	1.00
